# Supplementary material for: High salt diet exacerbates colitis in mice by decreasing Lactobacillus levels and butyrate production
Source: Microbiome. 2018 Mar 22;6:57. doi: 10.1186/s40168-018-0433-4 (PMC5865374; doi:10.1186/s40168-018-0433-4)
Supplement: Supplementary file 3 — Nanostring raw counts. (XLS 108 kb) [file 40168_2018_433_MOESM3_ESM.xls]

## Sheet: LP.Cells-MouseInflamV2.0
Gene Name	Accession #	Class Name	Avg Count	Min Count	Max Count	%CV	20160219_Mm-infl-v2-XT-1-PB_C1_07.RCC	20160219_Mm-infl-v2-XT-1-PB_C2_08.RCC	20160219_Mm-infl-v2-XT-1-PB_C3_09.RCC	20160219_Mm-infl-v2-XT-1-PB_C4_10.RCC	20160219_Mm-infl-v2-XT-1-PB_C5_11.RCC	20160219_Mm-infl-v2-XT-1-PB_C6_12.RCC	20160219_Mm-infl-v2-XT-1-PB_S1_01.RCC	20160219_Mm-infl-v2-XT-1-PB_S2_02.RCC	20160219_Mm-infl-v2-XT-1-PB_S3_03.RCC	20160219_Mm-infl-v2-XT-1-PB_S4_04.RCC	20160219_Mm-infl-v2-XT-1-PB_S5_05.RCC	20160219_Mm-infl-v2-XT-1-PB_S6_06.RCC
							Baseline : Colon	Baseline : Colon	Baseline : Colon	4 Weeks : Colon	4 Weeks : Colon	4 Weeks : Colon	Baseline : SmInt	Baseline : SmInt	Baseline : SmInt	4 Weeks : SmInt	4 Weeks : SmInt	4 Weeks : SmInt
							C1	C2	C3	C4	C5	C6	S1	S2	S3	S4	S5	S6
Ager	NM_007425.2	Endogenous	58.83	34	97	32.96	97	49	42	63	69	90	55	66	34	55	41	45
Alox12	NM_007440.4	Endogenous	15.42	6	26	44.81	10	6	12	26	24	11	15	7	22	19	11	22
Alox15	NM_009660.3	Endogenous	414.75	22	1393	99.59	1393	859	851	117	201	173	277	486	300	22	91	207
Alox5	NM_009662.2	Endogenous	180.58	51	477	65.69	477	286	287	103	198	145	123	152	141	51	70	134
Areg	NM_009704.3	Endogenous	5812.92	601	14720	95	9602	9408	5323	12600	12257	14720	1561	873	945	601	935	930
Arg1	NM_007482.3	Endogenous	404.08	224	675	32.37	432	259	289	287	322	224	512	459	447	446	497	675
Atf2	NM_001025093.1	Endogenous	1423.83	1004	1972	21.53	1541	1079	1066	1972	1881	1604	1492	1281	1004	1270	1399	1497
Bcl2l1	NM_009743.4	Endogenous	1262.17	862	1860	28.6	1510	1177	1045	1785	1860	1708	1071	862	916	915	1036	1261
Bcl6	NM_009744.3	Endogenous	295.58	203	451	25.91	266	203	314	203	367	264	298	451	381	217	257	326
Birc2	NM_007465.2	Endogenous	2222.08	1715	3224	18.26	3224	2196	1926	1903	1997	2443	2328	2530	2200	1715	1852	2351
C1qa	NM_007572.2	Endogenous	4446.92	2885	5507	20.46	5507	4051	5449	3152	4746	3503	5051	4685	5449	2885	4058	4827
C1qb	NM_009777.2	Endogenous	7317.5	4452	10056	21.94	10056	7223	9201	5013	7674	6193	7872	7254	8381	4452	6561	7930
C1ra	NM_023143.3	Endogenous	1293.67	692	1967	30.47	1431	948	1658	1677	1967	1488	949	749	1399	692	1209	1357
C1s	NM_144938.2	Endogenous	5153.5	2425	8076	37.69	5955	4157	7455	7300	8076	6794	3389	2534	4930	2425	4123	4704
C2	NM_013484.2	Endogenous	129.58	85	191	27.16	85	85	123	106	98	124	145	133	175	118	172	191
C3	NM_009778.2	Endogenous	6313.5	2588	10085	41.5	7707	6348	10085	9209	9565	8166	3386	3064	5681	2588	4962	5001
C3ar1	NM_009779.2	Endogenous	1266.83	752	1844	25.98	1844	1372	1746	852	1238	1144	1321	1162	1567	752	1046	1158
C4a	NM_011413.2	Endogenous	3643.92	2257	4701	25.67	3141	2633	4545	4098	4351	3598	2923	2380	4701	2257	4433	4667
C6	NM_016704.2	Endogenous	303.75	43	841	91.05	103	72	57	43	59	49	614	499	841	326	491	491
C7	XM_356827.6	Endogenous	1500.67	911	1921	22.32	1528	1214	1872	1569	1789	1572	1233	1004	1921	911	1710	1685
C8a	NM_146148.1	Endogenous	8.17	2	15	50.31	10	7	7	15	11	7	10	8	2	2	5	14
C8b	NM_133882.2	Endogenous	10.5	4	16	34.1	16	6	12	8	16	9	11	12	11	4	12	9
C9	NM_013485.1	Endogenous	14.25	5	24	46.66	24	19	16	19	23	20	11	8	7	5	9	10
Ccl11	NM_011330.3	Endogenous	3905.83	1649	5693	35.95	5693	3552	5306	4194	5158	5688	2221	2093	4207	1649	3434	3675
Ccl17	NM_011332.2	Endogenous	358.67	216	763	41.82	763	412	376	287	420	381	239	263	216	251	259	437
Ccl19	NM_011888.2	Endogenous	56.08	40	70	15.21	54	40	49	56	57	62	55	62	57	45	66	70
Ccl2	NM_011333.3	Endogenous	1695.5	323	4908	78.57	3002	2643	4908	1117	1652	2472	775	680	1140	323	671	963
Ccl20	NM_016960.1	Endogenous	669.58	81	4115	174.12	662	692	214	228	1522	4115	87	175	91	81	83	85
Ccl21a	NM_011124.4	Endogenous	8469.75	4028	14330	37.18	8586	6363	7833	4434	7155	12398	10436	9777	14330	4028	5809	10488
Ccl22	NM_009137.2	Endogenous	711.58	387	1489	40.79	798	420	510	387	649	538	717	794	615	727	895	1489
Ccl24	NM_019577.4	Endogenous	191.58	112	370	35.43	370	158	204	156	237	209	142	142	192	112	152	225
Ccl3	NM_011337.1	Endogenous	3106.17	1401	4804	36.82	4304	3499	4804	1625	2412	1924	3762	3314	4478	1401	2388	3363
Ccl4	NM_013652.1	Endogenous	747.92	319	1307	39.99	1307	811	897	396	652	400	866	855	1132	319	565	775
Ccl5	NM_013653.1	Endogenous	1600.67	671	2306	29.7	2175	1345	1366	927	1760	671	1787	2306	1868	1607	1511	1885
Ccl7	NM_013654.2	Endogenous	991.17	158	2784	79.76	1819	1824	2784	560	885	1314	446	435	793	158	318	558
Ccl8	NM_021443.2	Endogenous	730.42	112	1724	90.78	1724	1544	1631	511	743	1478	167	200	243	112	199	213
Ccr1	NM_009912.4	Endogenous	571.75	225	832	35.4	832	673	720	225	431	392	599	697	809	278	509	696
Ccr2	NM_009915.2	Endogenous	1365.92	757	2636	43.02	2636	1511	1618	1694	2046	1569	757	866	820	810	892	1172
Ccr3	NM_009914.4	Endogenous	131.33	10	410	84.66	410	197	197	10	58	53	119	213	127	31	54	107
Ccr4	NM_009916.2	Endogenous	114.42	67	189	28.94	189	134	117	91	112	119	84	113	105	67	88	154
Ccr7	NM_007719.2	Endogenous	1160.75	269	2504	64.76	1748	784	1225	269	783	361	2198	2504	1790	408	616	1243
Cd163	NM_053094.2	Endogenous	309.25	161	560	37.05	560	223	454	251	355	392	259	201	270	161	257	328
Cd4	NM_013488.2	Endogenous	899.33	534	1398	28.44	1094	682	742	534	806	585	1084	1398	1034	797	897	1139
Cd40	NM_011611.2	Endogenous	202.75	111	373	37.25	247	152	144	111	164	158	257	373	259	147	163	258
Cd40lg	NM_011616.2	Endogenous	430.25	134	890	54.42	349	349	224	134	250	160	518	890	553	409	591	736
Cd55	NM_010016.2	Endogenous	5717.5	1716	10191	54.88	9473	7210	7384	8910	8365	10191	3166	3669	3000	1716	2306	3220
Cd86	NM_019388.3	Endogenous	807.83	399	1300	32.82	1300	880	1050	420	697	632	949	941	963	399	603	860
Cdc42	NM_009861.1	Endogenous	20470.5	16612	26495	15.63	23004	17328	18776	25486	26495	20908	21105	19881	17061	16612	18340	20650
Cebpb	NM_009883.3	Endogenous	6011.67	3237	9464	31.16	9464	7108	9365	5282	6558	5777	5491	4726	5711	3237	4357	5064
Cfb	NM_008198.2	Endogenous	1918.33	1411	3139	28.13	1901	1678	1411	3139	2544	2531	1859	1453	1422	1612	1781	1689
Cfd	NM_013459.1	Endogenous	17	4	35	56.59	17	22	24	18	35	31	9	9	12	7	4	16
Cfl1	NM_007687.5	Endogenous	16250.2	11889	20310	16.79	15134	11889	12834	19904	20310	13840	18401	18243	14644	15474	16500	17829
Chi3l3	NM_009892.1	Endogenous	54.58	27	90	34.56	43	79	63	43	43	48	27	74	90	44	39	62
Creb1	NM_133828.2	Endogenous	37.67	30	49	17.88	47	32	30	46	41	49	34	40	31	36	34	32
Crp	NM_007768.4	Endogenous	12.33	7	19	30.99	14	11	10	16	16	19	14	7	9	9	15	8
Csf1	NM_001113530.1	Endogenous	322.42	104	524	45.65	425	268	524	473	514	456	201	161	278	104	220	245
Csf2	NM_009969.4	Endogenous	551.75	187	1159	51.09	1159	560	714	240	437	295	555	550	745	187	335	844
Csf3	NM_009971.1	Endogenous	15.92	6	28	37.45	18	14	18	16	14	16	16	15	28	7	6	23
Cxcl1	NM_008176.1	Endogenous	2688.42	352	6889	72.1	4294	4241	6889	1690	2314	4705	1536	1112	2626	352	1043	1459
Cxcl10	NM_021274.1	Endogenous	1003.17	539	1314	23.72	1305	1154	1314	767	1007	808	945	887	1220	539	913	1179
Cxcl2	NM_009140.2	Endogenous	3732.92	641	7798	63.99	7259	7009	7798	1345	2725	2924	3606	3325	3972	641	1578	2613
Cxcl3	NM_203320.2	Endogenous	121.83	11	245	68.81	194	186	197	24	55	37	163	245	201	11	50	99
Cxcl5	NM_009141.2	Endogenous	73.42	20	181	73.45	81	106	103	149	91	181	30	20	32	25	38	25
Cxcl9	NM_008599.2	Endogenous	351.92	96	696	71.15	149	97	96	123	113	124	585	546	647	513	534	696
Cxcr1	NM_178241.4	Endogenous	69.33	24	118	46.78	117	118	115	42	79	65	51	49	68	24	35	69
Cxcr2	NM_009909.3	Endogenous	30.17	21	41	22.07	35	41	26	21	23	31	26	37	32	24	27	39
Cxcr4	NM_009911.3	Endogenous	4088.5	1591	6924	45.84	6924	4209	6225	1907	3828	2185	5012	6557	4806	1591	2174	3644
Cysltr1	NM_021476.4	Endogenous	359	259	478	19.37	426	259	326	275	372	301	421	348	419	293	390	478
Cysltr2	NM_001162412.1	Endogenous	280	166	403	28.01	340	257	254	166	191	186	282	353	373	233	322	403
Daxx	NM_007829.3	Endogenous	666.92	498	854	17.82	738	515	498	851	854	742	714	675	548	588	643	637
Ddit3	NM_007837.3	Endogenous	1178.08	494	1970	38.08	1538	1249	1438	1643	1542	1970	987	873	841	494	711	851
Defa-rs1	NM_007844.2	Endogenous	307834	17	837630	109.86	346	17	40	38	24	21	612779	421168	456355	837630	685461	680133
Elk1	NM_007922.4	Endogenous	61.92	43	83	20.58	71	44	43	56	64	83	67	50	54	71	77	63
Fasl	NM_010177.3	Endogenous	354.5	168	514	33.21	501	347	204	168	277	228	374	496	402	334	409	514
Flt1	NM_010228.3	Endogenous	387.42	140	693	49.67	213	144	140	295	284	334	447	339	693	523	548	689
Fos	NM_010234.2	Endogenous	78953.1	49448	118431	28.24	98745	70770	80461	118431	105885	101120	75210	58946	59739	49448	55675	73007
Fxyd2	NM_052823.2	Endogenous	245.33	137	401	33.54	401	260	352	203	314	311	193	173	196	137	171	233
Gnaq	NM_008139.5	Endogenous	1366.42	1050	1916	21.84	1505	1167	1154	1916	1751	1768	1276	1050	1163	1065	1212	1370
Gnas	NM_010309.3	Endogenous	8119.42	6186	12799	26.06	8828	6806	7885	12799	11775	8178	7257	6502	6475	6186	6748	7994
Gnb1	NM_008142.3	Endogenous	10912.6	8516	15958	23.15	11408	9085	8732	15958	15724	11782	10957	9431	8516	9117	9904	10337
Gngt1	NM_010314.2	Endogenous	16.42	10	24	27.42	24	19	11	16	20	22	12	17	10	19	13	14
Gpr44	NM_009962.2	Endogenous	33	16	54	35.22	54	30	25	24	20	16	45	38	39	29	29	47
Grb2	NM_008163.3	Endogenous	2189.25	1558	2793	18.83	2287	1558	1712	2496	2644	2044	2595	2793	2142	1673	1927	2400
H2-Ea-ps	NM_010381.2	Endogenous	12.08	8	19	32.62	15	10	17	19	8	13	13	9	16	8	8	9
H2-Eb1	NM_010382.2	Endogenous	19847.2	12988	27232	23.05	27232	17743	21529	14086	20838	13860	23319	24486	21925	12988	17501	22659
Hc	NM_010406.1	Endogenous	19.58	12	29	24.29	24	21	12	22	17	24	18	29	20	16	14	18
Hdac4	NM_207225.1	Endogenous	513.17	411	717	20.25	507	470	427	700	717	598	472	412	411	467	482	495
Hif1a	NM_010431.2	Endogenous	4415	2388	7714	37.87	5672	4755	4755	6165	5907	7714	3369	3416	2901	2388	2758	3180
Hmgb1	NM_010439.3	Endogenous	2956.83	1999	3844	21.25	2439	2210	1999	3375	2828	2241	3844	3361	2726	3657	3453	3349
Hmgb2	NM_008252.3	Endogenous	479.17	284	1073	42.64	1073	535	431	340	284	496	458	567	429	354	362	421
Hmgn1	NM_008251.3	Endogenous	3847.92	2955	4785	16.71	3320	2955	3036	4263	3648	3133	4785	4495	3550	4285	4402	4303
Hras1	NM_008284.2	Endogenous	35.83	28	56	20.95	56	34	36	41	33	32	42	33	32	32	31	28
Hsh2d	NM_197944.1	Endogenous	108.42	51	197	37.34	104	72	51	113	91	58	145	197	98	107	127	138
Hspb1	NM_013560.2	Endogenous	673.33	356	1194	37.34	619	538	896	604	527	980	566	476	1194	356	460	864
Hspb2	NM_024441.3	Endogenous	44.75	16	78	40.32	66	62	40	47	46	78	32	16	35	24	36	55
Ifi27l2a	NM_029803.1	Endogenous	4673	2707	6903	29.09	6903	5684	6557	3396	3815	3757	3694	4172	6161	2707	4243	4987
Ifi44	NM_133871.2	Endogenous	144.67	33	348	73.12	49	54	52	76	33	60	213	228	348	157	188	278
Ifit1	NM_008331.2	Endogenous	162.17	121	222	19.77	150	181	121	128	157	143	165	155	222	141	162	221
Ifit2	NM_008332.2	Endogenous	473.42	314	724	26.48	391	314	347	400	395	380	599	519	724	462	536	614
Ifit3	NM_010501.1	Endogenous	514.75	315	855	38.04	382	365	315	340	325	332	684	609	855	528	680	762
Ifna1	NM_010502.2	Endogenous	10	4	15	41.12	15	9	11	14	13	15	6	14	6	6	4	7
Ifnb1	NM_010510.1	Endogenous	8.33	5	14	39.08	14	7	9	6	14	11	7	6	5	6	10	5
Ifng	NM_008337.1	Endogenous	101.17	63	222	41.69	222	89	96	65	87	82	116	98	86	83	63	127
Iigp1	NM_021792.3	Endogenous	451.92	146	829	57.24	222	146	165	244	248	314	676	489	829	581	684	825
Il10	NM_010548.1	Endogenous	332.42	112	548	42.39	525	436	548	167	259	333	264	314	452	112	190	389
Il10rb	NM_008349.5	Endogenous	2752.67	1994	3869	23.61	3643	2682	2501	3398	3869	3403	2513	2276	1994	2061	2223	2469
Il11	NM_008350.2	Endogenous	28	6	58	69.82	7	9	6	13	14	15	58	37	37	57	36	47
Il12a	NM_008351.1	Endogenous	44.42	21	89	45.28	68	33	37	37	51	27	58	89	54	26	21	32
Il12b	NM_008352.1	Endogenous	64.58	39	96	23.65	96	64	70	53	78	60	71	58	48	39	60	78
Il13	NM_008355.2	Endogenous	76.33	23	218	70.5	218	96	114	45	99	77	28	65	68	23	23	60
Il15	NM_008357.1	Endogenous	445.42	120	1316	86.75	844	538	384	759	670	1316	160	120	132	151	135	136
Il17a	NM_010552.3	Endogenous	146.25	47	318	62.59	209	318	249	64	126	141	47	54	63	104	119	261
Il18	NM_008360.1	Endogenous	2081.08	250	5152	101.93	4197	2008	1617	5055	4941	5152	469	314	250	307	344	319
Il18rap	NM_010553.2	Endogenous	111	68	174	24.14	174	110	83	68	115	104	92	118	106	105	120	137
Il1a	NM_010554.4	Endogenous	799.42	152	1565	58.55	985	898	924	179	446	465	1274	1565	1395	152	430	880
Il1b	NM_008361.3	Endogenous	3775.83	853	7038	51.82	6722	6068	7038	2192	4352	3310	2630	2628	4162	853	2067	3288
Il1r1	NM_001123382.1	Endogenous	1040.33	672	1509	26.42	1189	750	779	1509	1299	1132	890	731	1194	672	1011	1328
Il1rap	NM_008364.2	Endogenous	456.92	358	628	18.59	468	358	371	628	593	479	446	367	418	400	481	474
Il1rn	NM_031167.4	Endogenous	471	41	1100	83.74	867	680	501	1100	844	942	113	160	142	41	87	175
Il2	NM_008366.3	Endogenous	78.25	47	134	31.93	134	106	84	59	105	47	67	74	61	65	62	75
Il21	NM_021782.2	Endogenous	16.08	3	35	75.8	9	6	6	7	3	7	31	35	32	12	15	30
Il22	NM_016971.1	Endogenous	636	88	2465	102.29	400	264	321	88	195	155	861	667	1106	607	503	2465
Il22ra2	NM_178258.5	Endogenous	425.25	62	975	85.72	172	88	98	71	150	62	975	959	748	441	542	797
Il23a	NM_031252.1	Endogenous	16.42	10	24	37.14	21	21	12	22	24	22	10	12	10	10	10	23
Il23r	NM_144548.1	Endogenous	324.58	123	740	55.66	350	165	136	123	183	168	404	414	366	377	469	740
Il3	NM_010556.4	Endogenous	11.08	5	20	48.12	12	12	16	20	19	9	13	6	5	5	5	11
Il4	NM_021283.1	Endogenous	96.17	35	207	45.91	207	92	116	35	90	49	94	114	110	50	92	105
Il5	NM_010558.1	Endogenous	50.58	14	129	69.83	129	54	101	52	54	71	14	19	27	16	32	38
Il6	NM_031168.1	Endogenous	268.83	76	666	70.24	483	429	666	149	231	445	137	99	210	76	126	175
Il6ra	NM_010559.2	Endogenous	515.83	253	758	30.46	758	464	652	601	707	670	396	380	435	253	397	477
Il7	NM_008371.2	Endogenous	306.33	103	589	55.12	351	302	319	589	582	495	198	145	220	103	139	233
Il9	NM_008373.1	Endogenous	11.67	1	23	65.52	10	7	4	3	5	1	17	20	13	23	17	20
Irf1	NM_008390.1	Endogenous	3700.25	3077	5169	18.14	4304	3159	3224	3939	4480	5169	3556	3102	3294	3077	3181	3918
Irf3	NM_016849.3	Endogenous	59.33	45	74	16.49	70	61	52	45	48	54	74	51	60	57	69	71
Irf5	NM_012057.3	Endogenous	1140.83	788	1528	22.88	1486	921	1184	816	1097	847	1307	1528	1181	788	1108	1427
Irf7	NM_016850.2	Endogenous	864	455	1351	36.63	1351	1129	635	1138	1326	1082	658	646	656	455	574	718
Itgb2	NM_008404.4	Endogenous	2340.25	1612	3588	23.95	3588	2057	2291	1612	2395	1750	2352	2909	2169	1845	2210	2905
Jun	NM_010591.2	Endogenous	35883.6	22155	54924	27.49	41954	34769	34834	54924	43369	48818	35613	27509	29024	22155	24371	33263
Keap1	NM_016679.4	Endogenous	427.42	295	616	21.94	408	347	295	616	594	445	430	400	342	413	406	433
Kng1	NM_023125.3	Endogenous	6.92	4	16	49.5	8	6	4	7	8	16	6	4	10	5	4	5
Limk1	NM_010717.2	Endogenous	376	272	479	17.36	479	293	357	415	468	376	354	377	345	272	331	445
Lta	NM_010735.1	Endogenous	134.33	71	248	44.76	176	73	82	71	84	72	183	248	169	137	117	200
Ltb	NM_008518.2	Endogenous	1288	466	2645	57.48	1256	634	537	466	854	488	2015	2645	1635	1187	1448	2291
Ltb4r1	NM_008519.2	Endogenous	185.67	118	337	31.95	337	228	208	188	196	211	134	161	140	118	134	173
Ltb4r2	NM_020490.2	Endogenous	40.25	12	79	53.73	34	19	12	26	26	22	52	42	37	79	63	71
Ly96	NM_016923.1	Endogenous	503.67	330	722	27.16	651	534	505	722	660	653	420	368	330	392	381	428
Maff	NM_010755.3	Endogenous	1860	729	3019	45.59	2661	2694	2138	2821	2466	3019	1405	1078	1193	729	932	1184
Mafg	XM_001002362.1	Endogenous	800.58	394	1492	52.21	1462	1187	785	969	1047	1492	473	442	394	419	465	472
Mafk	NM_010757.2	Endogenous	2446.83	1163	4677	48.58	3394	2967	2146	4159	3094	4677	2034	1561	1410	1163	1365	1392
Map2k1	NM_008927.3	Endogenous	3020.17	1584	6168	52.93	3707	2530	2394	6168	5891	4095	2159	2174	1712	1584	1807	2021
Map2k4	NM_009157.4	Endogenous	1011.83	701	1414	20.99	1044	825	701	1414	1351	1107	1118	1009	810	912	903	948
Map2k6	NM_011943.2	Endogenous	485.42	328	762	28.93	524	365	357	762	734	546	508	405	328	444	457	395
Map3k1	NM_011945.2	Endogenous	1628.33	1136	1994	16.62	1864	1136	1196	1674	1873	1524	1785	1994	1571	1490	1556	1877
Map3k5	NM_008580.4	Endogenous	1087.58	773	1507	24.86	1507	1046	948	1397	1334	1498	1025	915	826	773	847	935
Map3k7	NM_172688.2	Endogenous	1480.08	1120	1983	17.92	1677	1198	1141	1983	1730	1701	1559	1317	1120	1381	1430	1524
Map3k9	NM_177395.4	Endogenous	37.33	17	81	50.7	61	36	31	53	36	81	31	36	24	17	18	24
Mapk1	NM_001038663.1	Endogenous	1259.33	919	1661	20.03	1661	1103	964	1612	1451	1554	1282	1119	919	1116	1115	1216
Mapk14	NM_011951.2	Endogenous	1362	997	1696	17.71	1556	997	1025	1650	1696	1475	1520	1368	1121	1124	1356	1456
Mapk3	NM_011952.2	Endogenous	5812.08	3209	11247	47.68	6408	5371	4648	11247	11177	7233	4428	3439	3209	4349	4198	4038
Mapk8	NM_016700.3	Endogenous	1038.67	797	1422	22.98	1341	1017	853	1422	1280	1334	1025	826	797	805	872	892
Mapkapk2	NM_008551.1	Endogenous	2007	1525	2509	14.4	2425	1842	1941	2287	2509	2058	2017	1862	1790	1525	1738	2090
Mapkapk5	XM_990515.1	Endogenous	10.75	6	15	22.13	11	13	13	12	11	9	15	9	10	6	11	9
Masp1	NM_008555.2	Endogenous	121.33	28	244	69.7	167	121	244	223	191	229	41	29	56	28	56	71
Masp2	NM_010767.3	Endogenous	16.75	11	21	18.55	20	18	19	19	18	16	16	12	14	11	21	17
Max	NM_008558.1	Endogenous	2578.5	1244	4837	52.28	4457	2635	2223	3562	4304	4837	1705	1632	1418	1244	1412	1513
Mbl2	NM_010776.1	Endogenous	12.75	7	21	31.39	15	11	10	8	21	17	7	11	12	14	16	11
Mef2a	XM_976032.1	Endogenous	387.75	247	759	39.84	759	434	413	345	321	619	268	277	294	247	306	370
Mef2b	NM_001045484.1	Endogenous	95	17	357	104.78	44	35	26	17	25	35	197	357	149	70	72	113
Mef2c_Mm	NM_025282.2	Endogenous	1330.25	830	2338	35.91	1344	955	1217	867	1096	830	1874	2338	1868	919	1144	1511
Mef2d	NM_133665.3	Endogenous	772.25	481	1182	27.47	963	639	751	1036	1182	947	669	744	602	481	579	674
Mknk1	NM_021461.4	Endogenous	908.33	640	1329	18.32	1329	831	836	886	981	985	984	914	816	640	773	925
Mmp3	NM_010809.1	Endogenous	280.75	136	566	54.98	136	151	244	159	161	154	311	264	566	231	500	492
Mmp9	NM_013599.2	Endogenous	1072.75	246	1739	51.73	1156	684	692	246	500	526	1544	1688	1739	812	1570	1716
Mrc1	NM_008625.1	Endogenous	1884.58	784	3442	42.38	3442	2076	2947	1540	2475	2502	1415	1266	1374	784	1279	1515
Mx1	NM_010846.1	Endogenous	393.42	262	593	28.21	593	496	376	403	486	548	299	305	302	262	307	344
Mx2	NM_013606.1	Endogenous	96.25	74	152	23.13	105	76	81	85	74	99	108	89	152	80	88	118
Myc	NM_010849.4	Endogenous	2345.25	1473	3289	27.23	2104	1554	1918	1819	2065	1473	3083	3289	2308	2437	3238	2855
Myd88	NM_010851.2	Endogenous	1074.58	696	1334	17.78	1088	804	696	1293	1193	1182	1334	1058	995	986	1026	1240
Myl2	NM_010861.3	Endogenous	8.42	4	13	29.3	13	7	9	7	12	10	8	4	8	6	8	9
Nfatc3	NM_010901.2	Endogenous	1453.42	842	1865	22.89	1410	884	842	1561	1603	1208	1779	1865	1428	1481	1559	1821
Nfe2l2	NM_010902.3	Endogenous	5621.67	4175	8421	21.31	5571	4984	4589	7112	8421	5587	5697	4333	4175	5170	6151	5670
Nfkb1	NM_008689.2	Endogenous	2248.33	1756	2652	14.19	2505	1756	1871	2265	2568	2126	2505	2652	2215	1807	2126	2584
Nlrp3	NM_145827.3	Endogenous	511.5	185	814	37.47	788	685	814	284	422	548	523	454	600	185	349	486
Nod1	NM_172729.2	Endogenous	582.83	391	816	26.06	804	544	477	783	816	688	478	448	471	391	494	600
Nod2	NM_145857.2	Endogenous	139.5	76	198	30.04	133	103	97	76	107	115	177	131	155	192	198	190
Nos2	NM_010927.3	Endogenous	77.75	41	277	84.3	74	91	41	52	98	277	49	47	45	47	46	66
Nox1	NM_172203.1	Endogenous	860.17	68	2015	99.96	1025	1972	1054	1975	1716	2015	93	106	68	89	87	122
Nr3c1	NM_008173.3	Endogenous	3162.08	2389	3671	13.03	3423	2389	2531	3236	3671	3141	3590	3278	2819	2986	3300	3581
Oas1a	NM_145211.2	Endogenous	1039.92	537	1817	48.18	1467	1246	846	1817	1746	1621	686	602	606	537	634	671
Oas2	NM_145227.2	Endogenous	86.75	41	127	34.11	111	75	65	41	48	76	109	103	127	59	105	122
Oasl1	NM_145209.2	Endogenous	377.67	135	741	54.16	598	486	287	531	620	741	277	238	220	135	183	216
Pdgfa	NM_008808.3	Endogenous	1912.5	841	4400	59.29	2795	1949	1316	3003	3043	4400	1298	951	841	1173	1046	1135
Pik3c2g	NM_011084.2	Endogenous	13.75	6	24	46.11	7	9	6	10	12	7	17	12	24	21	19	21
Pla2g4a	NM_008869.2	Endogenous	1229.5	785	1969	28.98	1364	1237	1417	1969	1680	1416	1054	799	1045	785	994	994
Plcb1	NM_019677.1	Endogenous	361.92	202	521	22.95	421	314	304	385	386	521	279	202	364	374	345	448
Ppp1r12b	NM_001081307.1	Endogenous	132.67	97	176	17.97	149	131	124	157	155	176	97	113	103	125	118	144
Prkca	NM_011101.3	Endogenous	746	466	1108	24.71	711	627	466	1108	978	821	830	613	513	831	763	691
Prkcb	NM_008855.2	Endogenous	863	360	1733	48.04	1011	501	547	360	610	526	1348	1733	1141	658	764	1157
Ptger1	NM_013641.2	Endogenous	26.5	6	47	57.24	38	29	47	47	42	37	12	10	15	6	19	16
Ptger2	NM_008964.4	Endogenous	198.5	122	286	22.59	165	122	194	176	210	166	194	176	257	195	241	286
Ptger3	NM_011196.2	Endogenous	184.08	31	549	97.7	213	138	134	448	398	549	68	72	69	31	40	49
Ptger4	NM_008965.1	Endogenous	976.08	465	1443	32.43	1443	1250	1110	1206	1240	1303	773	756	736	465	622	809
Ptgfr	NM_008966.3	Endogenous	129.92	39	216	40.52	216	140	165	178	169	172	71	39	89	81	112	127
Ptgir	NM_008967.3	Endogenous	111.58	60	179	36.36	161	105	140	133	179	149	63	67	81	60	90	111
Ptgs1	NM_008969.3	Endogenous	790.5	589	1030	16.75	859	592	732	763	923	728	889	726	1030	589	762	893
Ptgs2	NM_011198.3	Endogenous	2309	581	5184	57.82	4058	3545	5184	1122	2123	1961	1750	1521	2679	581	1361	1823
Ptk2	NM_007982.2	Endogenous	872	641	1188	20.47	822	739	641	1188	1139	1086	871	677	731	870	873	827
Rac1	NM_009007.2	Endogenous	8156.92	5930	13650	31.99	8564	6441	6787	13650	12810	9777	7171	6195	5930	6321	6856	7381
Raf1	NM_029780.3	Endogenous	3029.08	2481	3765	16.1	3765	2581	2537	3712	3554	3557	2892	2891	2481	2583	2755	3041
Rapgef2	NM_001099624.2	Endogenous	849.17	651	1035	15.12	933	678	739	915	985	1011	836	811	838	651	758	1035
Rela	NM_009045.4	Endogenous	2812.75	1974	3636	18.36	3345	2883	2649	3367	3268	3636	2795	2456	2333	1974	2209	2838
Relb	NM_009046.2	Endogenous	2015.08	1437	3158	27.38	2500	2054	1771	2446	2658	3158	1672	1760	1498	1437	1470	1757
Retnla	NM_020509.3	Endogenous	6009.08	253	15466	103.25	15466	8722	9886	10394	14727	10867	343	276	253	279	367	529
Rhoa	NM_016802.4	Endogenous	10688.8	8326	15255	18.59	10698	8326	9687	15255	13700	10574	11406	9749	8931	9304	9987	10648
Ripk1	NM_009068.3	Endogenous	465.25	344	597	18.73	588	391	411	597	556	549	478	404	399	344	399	467
Ripk2	NM_138952.3	Endogenous	254.42	177	324	17.54	320	208	210	278	324	275	274	256	249	177	220	262
Rock2	NM_009072.2	Endogenous	601.92	391	855	29.56	827	562	494	853	855	791	536	431	435	391	483	565
Rps6ka5	NM_153587.2	Endogenous	216.58	157	278	17.94	278	157	192	213	251	208	266	237	184	166	203	244
Shc1	NM_011368.4	Endogenous	2115.08	1576	2870	19.62	2119	1576	1866	2870	2829	2331	2069	1735	1840	1727	2100	2319
Smad7	NM_001042660.1	Endogenous	1471.58	734	2267	35.95	2092	1425	1192	2097	2032	2267	1453	1371	1089	734	816	1091
Stat1	NM_009283.3	Endogenous	2000.83	1107	3144	35.11	1536	1109	1107	1484	1733	1356	2524	2905	2468	2181	2463	3144
Stat2	NM_019963.1	Endogenous	753.08	568	988	15.44	988	612	568	724	731	808	773	838	782	644	705	864
Stat3	NM_213659.2	Endogenous	3388.25	2299	4910	23.99	3695	2753	3202	4782	4910	4015	2915	2930	2952	2299	2870	3336
Tbxa2r	NM_001277265.1	Endogenous	45.42	30	55	17.87	53	30	42	35	42	38	46	55	47	54	51	52
Tcf4	NM_013685.1	Endogenous	2485.25	1689	3246	20.4	2934	1938	2684	3246	3095	2961	2114	2108	2436	1689	2053	2565
Tgfb1	NM_011577.1	Endogenous	2002.17	1387	2669	25.05	2261	1494	1828	1409	1942	1495	2520	2669	2560	1387	1849	2612
Tgfb2	NM_009367.1	Endogenous	257	158	331	21.94	283	179	282	317	270	273	227	158	296	185	283	331
Tgfb3	NM_009368.2	Endogenous	577.33	362	716	19.28	645	441	641	532	592	696	530	468	681	362	624	716
Tgfbr1	NM_009370.2	Endogenous	1785.58	1332	2341	15.92	2341	1547	1572	1891	2176	1695	1940	1739	1550	1332	1733	1911
Tlr1	NM_030682.1	Endogenous	1096.25	386	2146	59.57	1621	1314	936	2146	1853	1979	629	778	583	386	417	513
Tlr2	NM_011905.2	Endogenous	334.08	116	619	61.76	619	592	585	365	518	440	123	116	183	126	163	179
Tlr3	NM_126166.2	Endogenous	109.17	69	177	30.43	125	105	69	165	177	119	103	90	85	79	86	107
Tlr4	NM_021297.2	Endogenous	449.08	169	809	55.8	721	546	501	809	763	703	254	176	230	169	244	273
Tlr5	NM_016928.2	Endogenous	70.08	23	125	61.09	113	120	106	98	125	100	29	38	27	32	23	30
Tlr6	NM_011604.3	Endogenous	121.5	92	163	20.86	163	101	95	98	114	95	140	149	144	92	125	142
Tlr7	NM_133211.3	Endogenous	184.08	109	245	22.37	245	173	213	109	177	179	223	220	207	117	163	183
Tlr8	NM_133212.2	Endogenous	266.25	173	383	22.52	383	254	350	200	251	257	238	288	283	173	216	302
Tlr9	NM_031178.2	Endogenous	425.42	233	787	39.51	450	274	314	233	407	240	610	787	572	318	405	495
Tnf	NM_013693.1	Endogenous	401.17	217	563	26.37	531	445	437	233	369	563	393	390	432	217	323	481
Tnfaip3	NM_009397.2	Endogenous	15173.8	6948	26226	31.75	26226	17402	18216	9510	14546	15792	15396	16230	15203	6948	11032	15585
Tnfsf14	NM_019418.2	Endogenous	218.83	140	443	37.93	443	224	282	140	183	176	187	214	201	155	153	268
Tollip	NM_023764.3	Endogenous	1641.17	1246	2260	22.31	2030	1617	1483	2260	2166	1962	1554	1359	1246	1254	1319	1444
Tradd	NM_001033161.2	Endogenous	534.75	189	1074	64.47	860	558	431	1055	1074	919	293	260	189	265	260	253
Traf2	NM_009422.2	Endogenous	467.17	338	565	15.26	486	386	338	521	565	482	521	525	357	461	463	501
Trem2	NM_031254.2	Endogenous	95.92	22	222	74.4	222	145	185	96	163	138	34	34	31	22	37	44
Tslp	NM_021367.1	Endogenous	124.42	44	299	61.79	299	169	164	143	173	181	61	49	68	44	73	69
Twist2	NM_007855.2	Endogenous	136.17	63	199	36.51	196	97	185	176	189	199	93	82	130	63	114	110
Tyrobp	NM_011662.2	Endogenous	5026	2636	9012	34.16	9012	6036	6441	2636	4184	3483	5480	5331	5140	3092	4242	5235
Cltc	NM_001003908.1	Housekeeping	8475.33	6681	11642	19.98	9725	7196	6768	11642	10793	9984	8881	7755	6681	6827	7762	7690
Gapdh	NM_008084.1	Housekeeping	20768.1	12942	37632	39.03	23608	20650	18547	37632	34778	24538	16816	15738	12942	14344	14425	15199
Gusb	NM_010368.1	Housekeeping	1486.92	1149	1782	13.84	1536	1149	1250	1782	1721	1318	1622	1429	1297	1449	1562	1728
Hprt	NM_013556.2	Housekeeping	851.58	568	1196	24.34	1092	945	722	1196	1074	1029	787	619	568	783	730	674
Pgk1	NM_008828.2	Housekeeping	1466.58	817	2425	31.28	1602	1289	1158	2425	2212	1673	1369	1112	817	1351	1405	1186
Tubb5	NM_011655.4	Housekeeping	3768.5	2099	5121	28.29	2797	2151	2880	3798	3667	2099	5010	5121	3989	4595	4494	4621
NEG_A	ERCC_00096.1	Negative	22	13	33	27.41	13	18	15	33	26	25	22	25	14	21	25	27
NEG_B	ERCC_00041.1	Negative	8.58	5	11	21.91	11	10	8	10	9	10	5	5	9	9	9	8
NEG_C	ERCC_00019.1	Negative	10.17	3	19	41.91	14	11	11	19	12	9	7	3	11	4	10	11
NEG_D	ERCC_00076.1	Negative	6.17	3	12	44.72	10	4	3	6	6	12	9	5	4	4	6	5
NEG_E	ERCC_00098.1	Negative	20.75	13	27	19.62	16	13	22	23	26	20	27	24	19	22	18	19
NEG_F	ERCC_00126.1	Negative	14.67	11	23	24.55	13	12	19	23	12	17	13	17	12	14	11	13
NEG_G	ERCC_00144.1	Negative	5.25	1	14	64.02	5	4	1	14	3	4	4	3	6	5	5	9
NEG_H	ERCC_00154.1	Negative	7.5	3	15	49.73	11	3	10	11	15	9	4	6	3	7	5	6
POS_A	ERCC_00117.1	Positive	55870.5	41233	69545	15.03	56836	65784	62261	69545	59382	62909	52088	46270	41233	49477	52124	52537
POS_B	ERCC_00112.1	Positive	13376.5	9866	16687	14.21	13199	15325	14803	16687	14094	15097	12563	11348	9866	12222	12640	12674
POS_C	ERCC_00002.1	Positive	4276.08	3111	5244	14.6	4414	4973	4738	5244	4464	4852	4037	3547	3111	3792	4078	4063
POS_D	ERCC_00092.1	Positive	1047.08	772	1285	15.72	1066	1221	1142	1285	1118	1280	947	906	772	906	994	928
POS_E	ERCC_00035.1	Positive	205.83	135	266	17.88	219	231	240	266	206	245	193	180	135	184	203	168
POS_F	ERCC_00034.1	Positive	90.67	68	111	13.43	68	94	111	111	92	87	89	85	80	99	87	85

## Sheet: SPF-Custom Panel
Gene Name	Accession #	Class Name	%CV	20151125_DePalma1-3_CTL-C-1 _07.RCC	20151125_DePalma1-3_CTL-C-2 _08.RCC	20151125_DePalma1-3_CTL-C-3 _09.RCC	20151125_DePalma1-3_HSD-C-1 _10.RCC	20151125_DePalma1-3_HSD-C-2 _11.RCC	20151125_DePalma1-3_HSD-C-3 _12.RCC
				DSS	DSS	DSS	DSS+HSD	DSS+HSD	DSS+HSD
5HT	NM_010484.2	Endogenous	64.24	100	52	95	30	31	19
BDNF	NM_007540.4	Endogenous	53.59	25	12	22	44	53	20
C3	NM_009778.2	Endogenous	78.22	4974	6785	20809	45474	39444	13304
CALB	NM_009788.4	Endogenous	40.6	12	17	16	28	36	22
CALRET	NM_007591.3	Endogenous	43.91	17908	7188	38455	32772	28652	30070
CCR2	NM_009915.2	Endogenous	63.13	210	340	2122	2092	2068	2033
CCR6	NM_001190333.1	Endogenous	92.83	55	37	516	901	281	301
CD11C	NM_021334.2	Endogenous	61.7	74	80	448	352	238	427
CD11b	NM_001082960.1	Endogenous	91.33	107	205	773	3442	2066	1898
CGRP	NM_007587.2	Endogenous	63.56	13	19	21	48	62	72
CHAT	NM_009891.2	Endogenous	39.28	32	45	79	58	90	42
CXCR3	NM_009910.2	Endogenous	68.88	54	44	176	262	189	62
Casp8	NM_009812.2	Endogenous	56.69	860	416	2418	1122	1006	1813
Cd86	NM_019388.3	Endogenous	65.92	63	82	407	626	404	533
Cdh1	NM_009864.2	Endogenous	79.73	11553	3837	20771	2828	2986	11438
Cldn1	NM_016674.3	Endogenous	55.3	67	209	410	504	198	368
Cldn2	NM_016675.3	Endogenous	78.82	815	15	244	146	568	745
Cnlp	NM_009921.2	Endogenous	97.55	28	29	64	584	643	432
Cxcr4	NM_009911.3	Endogenous	74.64	139	398	1672	3089	1586	1627
Defcr1	NM_010031.2	Endogenous	77.88	19	21	7	13	44	5
F2rl1	NM_007974.4	Endogenous	90.53	1389	588	3298	448	382	1183
GABAA	NM_010252.4	Endogenous	37.34	6	10	15	16	20	12
GABAB	NM_019439.3	Endogenous	52.28	123	192	625	666	644	535
GATA-3	NM_008091.3	Endogenous	50.73	31	40	114	128	80	67
GDNF	NM_010275.2	Endogenous	35.18	82	59	144	133	164	162
GFAP	NM_001131020.1	Endogenous	55.79	85	263	625	573	746	844
Gapdh	NM_001001303.1	Housekeeping	48.49	37994	18035	82852	87850	80072	105312
Gpr44	NM_009962.2	Endogenous	38.13	8	13	23	18	27	23
Gusb	NM_010368.1	Housekeeping	55.04	559	500	2002	2702	2161	1917
HMGB1	NM_010439.3	Endogenous	42.96	1055	437	1893	2157	1714	1993
Hif1a	NM_010431.2	Endogenous	55.7	4768	3121	19649	15610	14861	18978
I-FABP	NM_007980.2	Endogenous	135.88	2999	2210	358	68	59	62
Il17a	NM_010552.3	Endogenous	103.77	3	15	52	102	214	59
Il22ra2	NM_178258.5	Endogenous	81.49	104	23	220	239	40	61
Il23r	NM_144548.1	Endogenous	51.84	14	23	69	75	60	47
Lyz1	NM_013590.3	Endogenous	66.72	7539	9214	40129	66495	49888	34091
MMP9	NM_013599.2	Endogenous	88.53	131	247	631	3287	2799	2495
Mapk1	NM_011949.3	Endogenous	41.1	2478	1546	5224	5411	4413	5481
Muc2	NM_023566.2	Endogenous	126.55	35875	12505	71407	511	601	9707
Myd88	NM_010851.2	Endogenous	57.34	340	324	1693	1590	1583	1885
Mylk3	NM_175441.5	Endogenous	30.39	15	18	28	23	32	17
NFAT	NM_010901.2	Endogenous	51.24	703	379	1732	2268	1472	1628
NOS	NM_008712.2	Endogenous	51.31	171	215	582	481	739	366
NPY	NM_023456.2	Endogenous	99.66	28	30	102	188	386	83
NR2B	NM_008171.3	Endogenous	47.13	14	12	16	27	11	7
NR2D	NM_008172.2	Endogenous	50.21	26	31	53	94	93	54
Nfkb1	NM_008689.2	Endogenous	54.92	953	909	3305	4207	2989	4374
Nod2	NM_145857.2	Endogenous	60.24	48	52	251	280	317	209
Ocln	NM_008756.2	Endogenous	75.1	1634	583	1966	273	299	915
P75	NM_033217.3	Endogenous	50.65	103	115	322	448	302	270
PGP9.5	NM_011670.2	Endogenous	42.54	15	11	26	12	9	22
Pgk1	NM_008828.2	Housekeeping	44.9	2048	887	3853	3473	2902	4578
Pparg	NM_011146.1	Endogenous	33.06	18	15	34	18	22	30
Rae1	NM_175112.5	Endogenous	45.64	564	423	1374	1540	1227	1652
Reg3g	NM_011260.1	Endogenous	192.48	8197	39742	864	109	120	144
S100BETA	NM_009115.3	Endogenous	51.36	19	17	57	36	55	24
SEMAPHORIN	NM_011352.2	Endogenous	61.97	177	404	1625	1604	2030	1988
SOX10	NM_011437.1	Endogenous	53.57	53	60	209	211	268	235
SUBP	XM_006505028.1	Endogenous	113.29	2164	1337	15340	2877	3608	2660
T-bet	NM_019507.1	Endogenous	49.03	9	9	34	29	27	21
TAAR1	NM_053205.1	Endogenous	37.95	18	10	10	14	14	5
TAAR4	NM_001008499.1	Endogenous	30.96	28	21	50	38	31	28
TGR5	NM_174985.1	Endogenous	21.93	25	18	34	31	34	27
Tff3	NM_011575.2	Endogenous	126.07	77381	20863	117026	744	757	11917
Tjp1	NM_009386.1	Endogenous	48.31	1186	786	2964	1299	1368	1892
Tlr2	NM_011905.2	Endogenous	65.52	150	195	742	1291	1161	1255
Tlr4	NM_021297.2	Endogenous	52.69	471	257	1565	1154	1134	899
Tlr5	NM_016928.2	Endogenous	50.93	49	61	131	211	167	111
Tollip	NM_023764.3	Endogenous	40.84	644	495	1525	1625	1296	1370
VIP	NM_011702.2	Endogenous	65.9	1013	1401	4280	6026	8302	4131
trpv1	NM_001001445.1	Endogenous	44.28	36	13	57	35	23	38
NEG_A	ERCC_00096.1	Negative	50.79	4	7	13	4	7	5
NEG_B	ERCC_00041.1	Negative	32.78	17	9	26	16	23	23
NEG_C	ERCC_00019.1	Negative	47.99	6	8	18	25	20	14
NEG_D	ERCC_00076.1	Negative	28.23	9	7	16	10	11	11
NEG_E	ERCC_00098.1	Negative	33.27	5	4	4	6	7	9
NEG_F	ERCC_00126.1	Negative	62.74	6	5	18	25	9	11
POS_A	ERCC_00034.1	Positive	8.14	61233	63655	67536	64618	64682	52930
POS_B	ERCC_00112.1	Positive	9.59	10837	11216	11817	11225	10839	8808
POS_C	ERCC_00002.1	Positive	8.6	4319	4566	4594	4503	4418	3601
POS_D	ERCC_00092.1	Positive	10.36	497	570	566	519	552	428
POS_E	ERCC_00035.1	Positive	13.17	259	218	266	292	246	203
POS_F	ERCC_00117.1	Positive	26.95	54	46	70	61	71	32

## Sheet: GermFree-Custom Panel
Gene Name	Accession #	Class Name	%CV	20161116_DePalma1-8_A1_04.RCC	20161116_DePalma1-8_A2_05.RCC	20161116_DePalma1-8_A3_06.RCC	20161116_DePalma1-8_B1_01.RCC	20161116_DePalma1-8_B2_02.RCC	20161116_DePalma1-8_B3_03.RCC	20161116_DePalma1-8_GF1_07.RCC	20161116_DePalma1-8_GF2_08.RCC	20161116_DePalma1-8_GF3_09.RCC	20161116_DePalma1-8_GFB1_10.RCC	20161116_DePalma1-8_GFB2_11.RCC	20161116_DePalma1-8_GFB3_12.RCC
				Control_DSS	Control_DSS	Control_DSS	HSD_DSS	HSD_DSS	HSD_DSS	Control	Control	Control	HSD	HSD	HSD
5HT	NM_010484.2	Endogenous	25.45	239	206	174	298	169	183	209	255	286	191	344	169
BDNF	NM_007540.4	Endogenous	39.15	11	11	12	9	4	12	9	11	10	14	4	3
C3	NM_009778.2	Endogenous	61.29	7545	4626	5079	14231	4118	8783	3861	2305	4153	2806	7770	2315
CALB	NM_009788.4	Endogenous	53.73	15	5	7	8	3	7	12	9	5	3	4	14
CALRET	NM_007591.3	Endogenous	33.58	23042	12741	18572	27983	18657	31679	9345	15202	17992	13748	22042	16884
CCR2	NM_009915.2	Endogenous	56.77	527	291	316	873	406	513	138	212	367	143	399	191
CCR6	NM_001190333.1	Endogenous	56.37	221	143	194	341	169	241	60	38	166	59	291	101
CD11C	NM_021334.2	Endogenous	39.7	186	109	125	198	120	153	61	59	108	82	169	73
CD11b	NM_001082960.1	Endogenous	53.8	113	68	70	204	101	128	27	45	94	45	95	65
CGRP	NM_007587.2	Endogenous	53.71	9	8	8	17	8	10	3	5	8	6	2	4
CHAT	NM_009891.2	Endogenous	60.7	72	75	41	87	52	93	22	20	21	30	17	28
CXCR3	NM_009910.2	Endogenous	37.29	80	47	68	111	94	113	39	64	63	45	98	42
Casp8	NM_009812.2	Endogenous	32.87	914	477	659	1151	722	1116	438	603	821	426	746	687
Cd86	NM_019388.3	Endogenous	45.13	136	87	80	177	93	121	54	46	87	41	130	56
Cdh1	NM_009864.2	Endogenous	34.04	22566	13671	14955	24794	16348	24157	9511	12475	13447	9823	15380	11293
Cldn1	NM_016674.3	Endogenous	60.59	269	177	56	371	104	99	93	115	146	78	138	123
Cldn2	NM_016675.3	Endogenous	47.71	1200	234	949	526	769	2063	1383	1908	2166	1389	2127	1835
Cnlp	NM_009921.2	Endogenous	40.9	36	31	34	53	31	46	15	15	18	20	25	26
Cxcr4	NM_009911.3	Endogenous	40.52	425	304	312	570	311	431	341	228	393	214	764	291
Defcr1	NM_010031.2	Endogenous	131.8	7	31	12	82	98	25	6	5	14	4	2	6
F2rl1	NM_007974.4	Endogenous	24.37	3168	2031	2126	3632	2145	3000	1765	2145	2403	1969	2734	1851
GABAA	NM_010252.4	Endogenous	34.59	6	5	3	7	4	7	2	3	5	6	4	4
GABAB	NM_019439.3	Endogenous	65.31	764	589	581	1066	592	871	158	191	221	206	245	224
GATA-3	NM_008091.3	Endogenous	45.44	78	48	74	122	67	112	32	29	51	42	64	50
GDNF	NM_010275.2	Endogenous	74.8	92	110	100	193	89	224	33	31	40	46	42	33
GFAP	NM_001131020.1	Endogenous	85.8	121	77	102	407	107	139	69	73	67	49	87	53
Gapdh	NM_001001303.1	Housekeeping	22.55	55917	37450	42364	67252	42101	69447	36694	50869	56813	43972	64559	46085
Gpr44	NM_009962.2	Endogenous	56.34	21	8	14	23	12	24	10	10	14	5	9	1
Gusb	NM_010368.1	Housekeeping	35.29	742	500	603	1216	577	985	414	545	631	469	654	521
HMGB1	NM_010439.3	Endogenous	27.14	1789	1150	1402	2053	1270	2482	1104	1453	1456	1168	1702	1287
Hif1a	NM_010431.2	Endogenous	37.96	2784	2340	2166	6434	1916	2973	3365	3453	4623	2716	2808	3294
I-FABP	NM_007980.2	Endogenous	66.67	1953	2335	3111	1798	2906	6680	1003	1222	1189	2041	1870	1409
Il17a	NM_010552.3	Endogenous	35.42	6	7	5	6	3	3	4	4	6	4	2	3
Il22ra2	NM_178258.5	Endogenous	54.03	338	211	296	557	335	436	352	374	653	283	1127	487
Il23r	NM_144548.1	Endogenous	60.43	79	51	34	77	46	61	13	16	24	17	33	18
Lyz1	NM_013590.3	Endogenous	50.99	15379	10347	12108	25904	11416	18158	5205	7330	13603	5218	20936	6907
MMP9	NM_013599.2	Endogenous	46.01	97	95	116	212	72	162	76	83	56	74	84	60
Mapk1	NM_011949.3	Endogenous	28.46	5148	3449	3738	6668	3666	5974	2820	3524	4269	2958	4225	3580
Muc2	NM_023566.2	Endogenous	83.26	69632	48005	50021	113121	51793	110372	12167	10982	15086	14826	17781	19213
Myd88	NM_010851.2	Endogenous	41.67	835	576	582	1426	570	917	332	499	717	427	859	604
Mylk3	NM_175441.5	Endogenous	44.63	11	13	9	21	7	17	17	10	14	8	28	10
NFAT	NM_010901.2	Endogenous	30.09	1841	1332	1443	2377	1404	2239	901	1150	1320	1080	1618	1263
NOS	NM_008712.2	Endogenous	46.43	339	309	252	532	283	444	137	172	148	189	221	165
NPY	NM_023456.2	Endogenous	49.62	29	26	13	30	14	24	5	19	12	10	11	10
NR2B	NM_008171.3	Endogenous	37.15	8	18	7	10	6	8	8	11	8	6	7	8
NR2D	NM_008172.2	Endogenous	37.37	78	61	55	92	76	123	39	49	45	46	56	54
Nfkb1	NM_008689.2	Endogenous	32.33	2015	1451	1696	2665	1658	2563	990	1142	1512	1043	1700	1456
Nod2	NM_145857.2	Endogenous	56	70	36	53	84	56	87	13	20	45	15	33	31
Ocln	NM_008756.2	Endogenous	29.72	4721	2933	2907	4446	2819	4257	2072	3018	2725	2127	4431	2365
P75	NM_033217.3	Endogenous	50.93	205	137	191	343	156	299	84	96	146	92	119	97
PGP9.5	NM_011670.2	Endogenous	51.39	11	17	8	25	13	15	6	7	8	5	10	8
Pgk1	NM_008828.2	Housekeeping	24.05	3208	1896	2106	3658	2147	3280	2417	2915	3855	2919	4024	3529
Pparg	NM_011146.1	Endogenous	24.58	39	19	37	43	30	53	27	30	35	31	35	35
Rae1	NM_175112.5	Endogenous	29.32	1016	737	798	1401	739	1382	608	788	840	628	913	796
Reg3g	NM_011260.1	Endogenous	39.8	48	54	54	50	34	55	38	22	62	29	98	43
S100BETA	NM_009115.3	Endogenous	37.18	35	16	24	41	15	40	16	22	25	25	34	16
SEMAPHORIN	NM_011352.2	Endogenous	54.87	257	199	183	416	165	349	76	100	152	94	186	108
SOX10	NM_011437.1	Endogenous	53.04	80	71	90	179	71	112	27	59	38	49	68	57
SUBP	XM_006505028.1	Endogenous	65.86	785	744	486	1724	451	763	369	448	332	339	545	239
T-bet	NM_019507.1	Endogenous	37.37	13	10	18	26	20	23	12	8	17	8	18	13
TAAR1	NM_053205.1	Endogenous	49.63	4	12	7	4	1	11	7	6	6	5	4	9
TAAR4	NM_001008499.1	Endogenous	33.83	20	34	23	32	22	37	13	16	20	13	22	25
TGR5	NM_174985.1	Endogenous	43.1	14	12	21	31	17	23	12	12	7	10	16	11
Tff3	NM_011575.2	Endogenous	49.03	113302	85060	80501	177421	80887	129982	48705	61795	58344	43657	62883	42983
Tjp1	NM_009386.1	Endogenous	38.31	2680	1901	1998	3474	1828	3016	1125	1281	1620	1246	1719	1411
Tlr2	NM_011905.2	Endogenous	58.57	222	180	170	319	202	495	82	95	201	81	240	114
Tlr4	NM_021297.2	Endogenous	38.3	1069	767	857	1365	809	1295	361	566	779	405	1126	695
Tlr5	NM_016928.2	Endogenous	44.18	105	82	104	150	80	174	49	75	64	53	70	55
Tollip	NM_023764.3	Endogenous	32.64	1422	984	976	1774	1010	1648	699	927	1000	769	1052	696
VIP	NM_011702.2	Endogenous	47.9	1068	1002	742	1972	620	1052	549	877	599	520	718	507
trpv1	NM_001001445.1	Endogenous	36.51	35	15	25	43	27	44	16	21	21	20	24	24
NEG_A	ERCC_00096.1	Negative	41.75	3	2	3	4	5	1	5	2	5	4	3	2
NEG_B	ERCC_00041.1	Negative	46.04	10	8	10	17	19	19	7	4	12	7	10	7
NEG_C	ERCC_00019.1	Negative	37.19	13	13	10	21	8	18	6	12	10	8	19	13
NEG_D	ERCC_00076.1	Negative	41.66	6	12	6	14	6	9	4	9	5	5	6	6
NEG_E	ERCC_00098.1	Negative	51.98	2	1	3	7	4	5	3	7	3	6	2	3
NEG_F	ERCC_00126.1	Negative	41.48	8	3	6	3	7	7	4	5	8	2	3	5
POS_A	ERCC_00034.1	Positive	6.69	77250	84666	76540	73073	69910	83395	80052	75424	80873	75903	69747	84390
POS_B	ERCC_00112.1	Positive	5.99	11696	12149	11235	11011	10443	12280	11512	11357	11779	11082	10342	12547
POS_C	ERCC_00002.1	Positive	7.45	4952	5611	4979	4829	4423	5342	5007	4606	5248	4894	4636	5563
POS_D	ERCC_00092.1	Positive	6.57	581	648	646	573	559	644	648	594	646	570	588	676
POS_E	ERCC_00035.1	Positive	12.76	224	248	217	214	168	250	261	206	211	216	195	264
POS_F	ERCC_00117.1	Positive	8.85	46	60	55	51	54	51	47	44	51	47	54	53
